# Supplementary material for: Optimization and CFD-RSM analysis of single orifice reactor for enhanced biodiesel production
Source: PLoS One. 2025 Jul 2;20(7):e0326747. doi: 10.1371/journal.pone.0326747 (PMC12221185; doi:10.1371/journal.pone.0326747)
Supplement: S1 Data — (XLSX) [file pone.0326747.s001.xlsx]

## Sheet: Sheet1
Std	Run	Block	d0/D (mm)	f(Hz)	c:B (mm)	D:C(mm)	spf.Qvd	TKE max	TkE ave	ep ave	P2-P1	vorticiey ave	vorticiey max
18	1	Block 1	0.8	10	3	15	3.706	5.9055	5.4277	248.99	3979.58	0.47245	30.317
21	2	Block 1	0.6	5	5	10	1.1092	3.9266	3.3103	96.082	1468.69	0.33625	18.357
5	3	Block 1	0.6	10	3	10	1.5039	8.2195	7.1058	439.1	5171.41	1.213	56.501
1	4	Block 1	0.4	5	5	15	2.0035	3.5405	2.8696	74.131	2137	0.35406	23.881
20	5	Block 1	0.8	10	7	15	3.6824	5.8208	5.4546	250.18	6289.2	0.44973	29.068
3	6	Block 1	0.4	15	5	15	0.0012797	11.267	9.7129	830.14	19284	2.5219	132.29
23	7	Block 1	0.6	5	5	20	1.06	3.0651	2.6385	60.626	1851.74	0.21085	20.588
15	8	Block 1	0.6	5	7	15	1.0179	3.399	2.9777	76.752	1942.89	0.24459	17.994
17	9	Block 1	0.4	10	3	15	2.6738	7.5639	6.3619	359.82	7393.2	1.2116	73.023
10	10	Block 1	0.8	10	5	10	4.1974	6.9529	6.4333	349.5	4854.7	0.64865	29.963
12	11	Block 1	0.8	10	5	20	3.6876	5.1142	4.7563	190.47	5428.35	0.35727	32.243
16	12	Block 1	0.6	15	7	15	6.6848	10.833	9.9243	839.51	17511.1	1.7842	112.68
27	13	Block 1	0.6	10	5	15	1.3299	7.2548	6.5451	366.75	6633.78	0.83613	53.429
28	14	Block 1	0.6	10	5	15	1.3265	7.2704	6.559	368.32	6636.4	0.83631	45.036
24	15	Block 1	0.6	15	5	20	6.6041	10.096	9.197	720.38	16671.6	1.4632	112.54
11	16	Block 1	0.4	10	5	20	2.5708	6.9105	5.9308	309.75	9979.1	0.91869	74.293
29	17	Block 1	0.6	10	5	15	1.3239	7.2871	6.5741	370.01	6642.62	0.83748	34.847
9	18	Block 1	0.4	10	5	10	2.7688	8.1286	6.8054	412.33	6917.54	1.4953	67.02
26	19	Block 1	0.6	10	5	15	1.3194	7.3293	6.6135	374.43	6656.25	0.84039	25.878
19	20	Block 1	0.4	10	7	15	2.5013	7.2975	6.3021	348.78	9292.04	1.0562	38.297
14	21	Block 1	0.6	15	3	15	6.7219	11.098	10.003	857.89	13333.5	1.9514	113.21
6	22	Block 1	0.6	10	7	10	1.4941	7.9479	7.1305	437.11	7031.16	1.0606	51.86
25	23	Block 1	0.6	10	5	15	1.316	7.3662	6.6493	378.47	6664.97	0.8445	20.213
8	24	Block 1	0.6	10	7	20	1.3094	6.5845	6.0231	308.76	8557.22	0.63014	53.414
22	25	Block 1	0.6	15	5	10	7.54	12.184	10.956	1031.3	13228.2	2.5405	115.17
4	26	Block 1	0.8	15	5	15	1.862	8.9702	8.3644	588.59	11553.1	1.029	66.647
7	27	Block 1	0.6	10	3	20	1.3289	6.7258	6.034	312.41	6691.15	0.67934	61.337
2	28	Block 1	0.8	5	5	15	3.2592	2.2908	2.0315	35.256	1281.29	0.15621	11.943
13	29	Block 1	0.6	5	3	15	1.0366	3.5253	2.9512	76.558	1469.27	0.27072	19.934
